# Supplementary material for: Establishment of patient-derived xenografts for neuroendocrine tumors in the avian embryo model
Source: Endocr Relat Cancer. 2026 Mar 23;33(3):e250377. doi: 10.1530/ERC-25-0377 (PMC13034492; doi:10.1530/ERC-25-0377)
Supplement: Supplementary file 7 [file supplementary_table_2.xlsx]

## Sheet: Sheet1
Supplementary Table 2: Patient and tumor characteristics of the samples used for PDXs and PDX engraftment rate.
Sample ID	Primary/metastatic site	Sex	Grade	Total engraftments	Successful engraftments	Total survival at the end-point
OCC#09-Pri_(T)	Primary (SI-NET)	M	G1	8	6	5
OCC#09-Liv_(M1)	Liver	M	G3	8	5	5
OCC#09-LN_(M3)	Lymph node	M	G3	10	9	8
OCC#13-Pri_(T)	Primary (SI-NET)	M	G1	11	9	9
OCC#13-LN_(M1)	Lymph node	M	G1	12	8	8
OCC#13-LN_(M2)	Lymph node	M	G1	3	2	2
OCC#14-Liv_(M1)	Liver	M	G2	11	11	11
OCC#14-Liv_(M2)	Liver	M	G2	9	8	8
OCC#15-Pri_(T)	Primary (SI-NET)	M	G2	10	10	10
OCC#15-LN_(M1)	Lymph node	M	G2	8	7	7
OCC#37-Pri_(T)	Primary (SI-NET)	F	G1	10	9	9
OCC#37-Liv_(M1)	Liver	F	G1	9	9	9
OCC#39-Pri_(T)	Primary (SI-NET)	F	G1	8	8	7
OCC#39-LN_(M1)	Lymph node	F	G1	15	15	14
OCC#67-Pri_(T)	Primary (Pan-NET)	F	G2	9	9	8
OCC#67-Liv_(M1)	Liver	F	G2	5	5	4
